# Supplementary material for: On the Origin of the Non-brittle Rachis Trait of Domesticated Einkorn Wheat
Source: Front Plant Sci. 2018 Jan 4;8:2031. doi: 10.3389/fpls.2017.02031 (PMC5758593; doi:10.3389/fpls.2017.02031)
Supplement: Supplementary file 1 [file Table_1.xlsx]

## Sheet: Table S
Table S1. Diploid wheat accessions considered were provided by Kyoto University.
Serial No.	Strain No.	Taxonomy	Collection site and original seed provider	Country of origin	Btr1 DNA haplotype	Btr1 accession ID	Btr2 DNA haplotype	Btr2 accession ID
1	KU-1512	T. monococcum L. subsp. boeoticum (Boiss.)	8 km W of Garni (Erevan - Garni)	Armenia	B1_Hap07	MG596317	B2_Hap08	MG596329
2	KU-1515	T. monococcum L. subsp. boeoticum (Boiss.)	8 km W of Garni (Erevan - Garni)	Armenia	B1_Hap07	MG596317	B2_Hap09	MG596330
3	KU-3604B	T. monococcum L. subsp. boeoticum (Boiss.)	24 km E of Ayas (Ankara - Ayas)	Turkey	B1_Hap02	MG596312	B2_Hap02	MG596323
4	KU-3624	T. monococcum L. subsp. boeoticum (Boiss.)	Collection of Ankara University	Unknown	B1_Hap06	MG596316	B2_Hap10	MG596331
5	KU-8001	T. monococcum L. subsp. boeoticum (Boiss.)	13.2 km S from Sulaymaniyah to Qara Dagh	Iraq	B1_Hap08	MG596318	B2_Hap11	MG596332
6	KU-8035	T. monococcum L. subsp. boeoticum (Boiss.)	13.2 km S from Sulaymaniyah to Qara Dagh	Iraq	B1_Hap07	MG596317	B2_Hap12	MG596333
7	KU-8071	T. monococcum L. subsp. boeoticum (Boiss.)	20.3 km S from Sulaymaniyah to Qara Dagh	Iraq	B1_Hap07	MG596317	B2_Hap08	MG596329
8	KU-8090	T. monococcum L. subsp. boeoticum (Boiss.)	14 km S from Sulaymaniyah to Qara Dagh	Iraq	B1_Hap07	MG596317	B2_Hap09	MG596330
9	KU-8103	T. monococcum L. subsp. boeoticum (Boiss.)	53 km NW from Sulaymaniyah to Dukan Dam	Iraq	B1_Hap08	MG596318	B2_Hap11	MG596332
10	KU-8120	T. monococcum L. subsp. boeoticum (Boiss.)	10.6 km ENE from Koi Sanjaq to Ranya	Iraq	B1_Hap08	MG596318	B2_Hap11	MG596332
11	KU-8128	T. monococcum L. subsp. boeoticum (Boiss.)	17.9 km W from Shaqlawa to Arbil	Iraq	B1_Hap07	MG596317	B2_Hap13	MG596334
12	KU-8146	T. monococcum L. subsp. boeoticum (Boiss.)	33.2 km W from Rowanduz to Shaqlawa	Iraq	B1_Hap07	MG596317	B2_Hap09	MG596330
13	KU-8161	T. monococcum L. subsp. boeoticum (Boiss.)	2 km S from the position of 38.9 km from Rowanduz to Rayat	Iraq	B1_Hap07	MG596317	B2_Hap13	MG596334
14	KU-8221	T. monococcum L. subsp. boeoticum (Boiss.)	North slope of Jabal Sinjar, North of Kursi	Iraq	B1_Hap07	MG596317	B2_Hap10	MG596331
15	KU-8247	T. monococcum L. subsp. boeoticum (Boiss.)	10.2 km W from Amadiyah to Bamarni	Iraq	B1_Hap03	MG596313	B2_Hap04	MG596325
16	KU-8255	T. monococcum L. subsp. boeoticum (Boiss.)	27.6 km WSW from Amadiyah to Dohuk	Iraq	B1_Hap03	MG596313	B2_Hap04	MG596325
17	KU-8266	T. monococcum L. subsp. boeoticum (Boiss.)	22.4 km W from Amadiyah to Bamarni	Iraq	B1_Hap03	MG596313	B2_Hap04	MG596325
18	KU-8279	T. monococcum L. subsp. boeoticum (Boiss.)	21.6 km SE from Diyarbakir to Mardin	Turkey	B1_Hap06	MG596316	B2_Hap06	MG596327
19	KU-8289	T. monococcum L. subsp. boeoticum (Boiss.)	17.3 km E from Silvan to Bitlis	Turkey	B1_Hap03	MG596313	B2_Hap05	MG596326
20	KU-8296	T. monococcum L. subsp. boeoticum (Boiss.)	18.5 km W from Silvan to Diyarbakir	Turkey	B1_Hap03	MG596313	B2_Hap04	MG596325
21	KU-8315	T. monococcum L. subsp. boeoticum (Boiss.)	29.8 km SW from Malatya to Maras	Turkey	B1_Hap08	MG596318	B2_Hap08	MG596329
22	KU-8337	T. monococcum L. subsp. boeoticum (Boiss.)	63.3 km W from Bingoel to Elazig	Turkey	B1_Hap06	MG596316	B2_Hap12	MG596333
23	KU-8388	T. monococcum L. subsp. boeoticum (Boiss.)	22.8 km WNW from Mianeh to Tabriz	Iran	B1_Hap07	MG596317	B2_Hap13	MG596334
24	KU-8404	T. monococcum L. subsp. boeoticum (Boiss.)	48.3 km W from Sanandaj to Dezh Shahpur	Iran	B1_Hap03	MG596313	B2_Hap04	MG596325
25	KU-8409	T. monococcum L. subsp. boeoticum (Boiss.)	5.3 km SE from Karand to Shahabad	Iran	B1_Hap03	MG596313	B2_Hap04	MG596325
26	KU-10669A	T. monococcum L. subsp. boeoticum (Boiss.)	12 km E of Silvan (Diyarbakir - Malabadi)	Turkey	B1_Hap03	MG596313	B2_Hap03	MG596324
27	KU-10830	T. monococcum L. subsp. boeoticum (Boiss.)	40 km S from junction of Maras and Malatya (Kayseri - Maras)	Turkey	B1_Hap02	MG596312	B2_Hap01	MG596322
28	KU-10848	T. monococcum L. subsp. boeoticum (Boiss.)	47 km S from junction of Maras and Malatya (Kayseri - Maras)	Turkey	B1_Hap04	MG596314	B2_Hap06	MG596327
29	KU-10856	T. monococcum L. subsp. boeoticum (Boiss.)	47 km S from junction of Maras and Malatya (Kayseri - Maras)	Turkey	B1_Hap05	MG596315	B2_Hap07	MG596328
30	KU-10862	T. monococcum L. subsp. boeoticum (Boiss.)	96 km N of Maras (Kayseri - Maras)	Turkey	B1_Hap02	MG596312	B2_Hap01	MG596322
31	KU-10873	T. monococcum L. subsp. boeoticum (Boiss.)	46 km SE of Maras (Maras - Gaziantep)	Turkey	B1_Hap01	MG596311	B2_Hap14	MG596335
32	KU-10901	T. monococcum L. subsp. boeoticum (Boiss.)	45 km SE of Maras (Maras - Gaziantep)	Turkey	B1_Hap01	MG596311	B2_Hap14	MG596335
33	KU-10908	T. monococcum L. subsp. boeoticum (Boiss.)	125 km SE of Konya (Mersin - Konya)	Turkey	B1_Hap06	MG596316	B2_Hap06	MG596327
34	KU-104-3	T. monococcum L. subsp. monococcum	Collection of Univ. Wash., Pullman, USA	Unknown	B1_Hap09	MG596319	B2_Hap14	MG596335
35	KU-104-4	T. monococcum L. subsp. monococcum	Vaviliv Institute, K-48993 (sinskajae-type)	Originally from Turkey	B1_Hap09	MG596319	B2_Hap14	MG596335
36	KU-105	T. monococcum L. subsp. monococcum	Collection of Agr. Exp. Sta., Himeji, Japan	Unknown	B1_Hap09	MG596319	B2_Hap14	MG596335
37	KU-106	T. monococcum L. subsp. monococcum	-	Unknown	B1_Hap09	MG596319	B2_Hap14	MG596335
38	KU-1001	T. monococcum L. subsp. monococcum	Canada del Hoyo, Cuenca	Spain	B1_Hap09	MG596319	B2_Hap14	MG596335
39	KU-1404	T. monococcum L. subsp. monococcum	Budacu de Sus, Jud. Bistrita-Nasaud	Romania	B1_Hap09	MG596319	B2_Hap14	MG596335
40	KU-1427	T. monococcum L. subsp. monococcum	Inst. Agronomic 'Dr. Petru Groza', Cluj-Napoca	Romania	B1_Hap11	MG596321	B2_Hap14	MG596335
41	KU-1428	T. monococcum L. subsp. monococcum	Inst. Agronomic 'Dr. Petru Groza', Cluj-Napoca	Romania	B1_Hap09	MG596319	B2_Hap14	MG596335
42	KU-1431	T. monococcum L. subsp. monococcum	Inst. Agronomic 'Dr. Petru Groza', Cluj-Napoca	Romania	B1_Hap09	MG596319	B2_Hap14	MG596335
43	KU-3636	T. monococcum L. subsp. monococcum	36 km W of Bursa (Bursa - Bandirma)	Turkey	B1_Hap09	MG596319	B2_Hap14	MG596335
44	KU-3640	T. monococcum L. subsp. monococcum	3 km SW of Edincik (Bandirma - Goenen)	Turkey	B1_Hap09	MG596319	B2_Hap14	MG596335
45	KU-3641A	T. monococcum L. subsp. monococcum	4 km SW of Edincik (Bandirma - Goenen)	Turkey	B1_Hap09	MG596319	B2_Hap14	MG596335
46	KU-3641B	T. monococcum L. subsp. monococcum	4 km SW of Edincik (Bandirma - Goenen)	Turkey	B1_Hap09	MG596319	B2_Hap14	MG596335
47	KU-11040	T. monococcum L. subsp. monococcum	5 km N of Cay (Bolu - Kastamonu)	Turkey	B1_Hap09	MG596319	B2_Hap14	MG596335
48	KU-11047	T. monococcum L. subsp. monococcum	5 km N of Cay (Bolu - Kastamonu)	Turkey	B1_Hap09	MG596319	B2_Hap16	MG596337
49	KU-11070	T. monococcum L. subsp. monococcum	26 km W of Kastamonu (Bolu - Kastamonu)	Turkey	B1_Hap09	MG596319	B2_Hap15	MG596336
50	KU-11072	T. monococcum L. subsp. monococcum	26 km W of Kastamonu (Bolu - Kastamonu)	Turkey	B1_Hap09	MG596319	B2_Hap14	MG596335
51	KU-11083	T. monococcum L. subsp. monococcum	36 km E of Kastamonu (Kastamonu - Samsun)	Turkey	heterozygous sequence	-	B2_Hap14	MG596335
52	KU-11084	T. monococcum L. subsp. monococcum	55 km E of Kastamonu (Kastamonu - Samsun)	Turkey	B1_Hap09	MG596319	B2_Hap14	MG596335
53	KU-11357	T. monococcum L. subsp. monococcum	Gardina Botanica, Cluj-Napoca	Romania	B1_Hap10	MG596320	B2_Hap14	MG596335
